# Supplementary material for: Radiation combined with macrophage depletion promotes adaptive immunity and potentiates checkpoint blockade
Source: EMBO Mol Med. 2018 Nov 15;10(12):e9342. doi: 10.15252/emmm.201809342 (PMC6284388; doi:10.15252/emmm.201809342)
Supplement: Supplementary file 4 — Source Data for Figure 2 [file EMMM-10-e9342-s003.xlsx]

## Sheet: Sheet1
	A	iNOS expression on MC38 TAMs	0Gy	10Gy
			18	3.7
			16	5.4
			26	9
			21	8
			20	7
			20	6.8
		iNOS expression on KPC TAMs	0Gy	10Gy
			12.6	27.6
			16.5	24.5
			10.6	19.9
			8.8	24.2
			11.4	26.6
			10.1	22.6
	B	CD206 expression on MC38 TAMs	0Gy	10Gy
			58	36.7
			62	39.6
			56	34.6
			55	37.9
			49.5	44.5
			54	37
		CD206 expression on KPC TAMs	0Gy	10Gy
			32	34
			27	31
			29	35
			28	25
			40	36
			27	44
	C	TAMs in MC38 tumours	0Gy	10Gy
			6.75	10
			5.27	11.1
			5.15	11.7
			5.74	10.3
			5.45	8.84
			4.82	7.13
		TAMs in KPC tumours	0Gy	10Gy
			12.4	21.1
			13.7	30.2
			9	21.4
			8.23	30.4
			17.5	28.8
			13.1	15
	D	iNOS TAMs in MC38 tumours	0Gy	10Gy
			0.7	0.26
			1.49	0.38
			2.24	0.54
			0.94	0.29
			0.99	0.41
			1.2	0.5
		iNOS TAMs in KPC tumours	0Gy	10Gy
			1.56	5.8
			2.26	7.5
			0.95	5.3
			0.72	7.5
			4.59	7.61
			1.64	3.59
	E	CD206 TAMs in MC38 tumours	0Gy	10Gy
			2	5.27
			1.5	4.2
			3.66	4.1
			3.38	4.5
			5.38	6.12
			4.01	6.05
		CD206 TAMs in KPC tumours	0Gy	10Gy
			3.98	9.36
			3.71	15.5
			2.64	7.11
			2.32	10.2
			7	9.67
			3.3	5.31
