# Supplementary material for: Radiation combined with macrophage depletion promotes adaptive immunity and potentiates checkpoint blockade
Source: EMBO Mol Med. 2018 Nov 15;10(12):e9342. doi: 10.15252/emmm.201809342 (PMC6284388; doi:10.15252/emmm.201809342)
Supplement: Supplementary file 5 — Source Data for Figure 3 [file EMMM-10-e9342-s004.xlsx]

## Sheet: Sheet1
	B	TAMS in MC38 tumours	IgG	aCSF	10Gy+IgG	10Gy+aCSF
			6.75	2.91	5.16	2.55
			5.27	2.05	5.72	2.9
			5.15	2.01	8.46	2.96
			5.74	1.71	9.43	4.7
			5.45	2.11	6.94	2.9
			3.73	2.1	7.21	3.45
	C	TAMS in KPC tumours	IgG	aCSF	10Gy+IgG	10Gy+aCSF
			12.4	4.4	21.1	15
			13.7	4.05	30.2	13.2
			9	2.97	21.4	13.4
			8.23	6.32	30.4	16.6
			13.9	5.56	28.8	14
			11.7	4.12	30.1	16.1
	F	CD206 TAMs in MC38 tumours	IgG	aCSF	10Gy+IgG	10Gy+aCSF
			3.91	1.57	3.68	1.8
			3.43	0.63	3.72	1.42
			2.9	0.94	2.98	1.91
			3.19	0.85	2.75	1.52
			2.7	0.9	2.89	1.38
			2.64	0.78	2.56	1.84
		CD206 TAMs in KPC tumours	IgG	aCSF	10Gy+IgG	10Gy+aCSF
			3.98	1.07	9.36	0.82
			3.71	1.02	15.5	2.87
			2.64	0.84	7.11	2.76
			2.32	1.39	10.2	3.23
			7	2.48	9.67	2.5
			3.3	1.56	5.31	3.21
	G	iNOS TAMs in MC38 tumours	IgG	aCSF	10Gy+IgG	10Gy+aCSF
			0.7	0.6	0.26	1
			1.49	0.6	0.38	0.4
			2.24	0.52	0.5	1.5
			1.01	0.5	0.39	1.55
			1.44	0.48	0.37	1.2
			2.21	0.44	0.4	1.02
		iNOS TAMs in KPC tumours	IgG	aCSF	10Gy+IgG	10Gy+aCSF
			1.36	1.18	2.18	0.5
			2.15	1.04	2.66	1.66
			0.9	1	2.04	1.66
			0.64	2.24	1.8	2.05
			1.01	2.18	2.37	1.39
			1.12	1.21	2.35	1.08
