# Supplementary material for: Radiation combined with macrophage depletion promotes adaptive immunity and potentiates checkpoint blockade
Source: EMBO Mol Med. 2018 Nov 15;10(12):e9342. doi: 10.15252/emmm.201809342 (PMC6284388; doi:10.15252/emmm.201809342)
Supplement: Supplementary file 6 — Source Data for Figure 4 [file EMMM-10-e9342-s005.xlsx]

## Sheet: Sheet1
	A	CD8 T cells MC38 tumours	IgG	aCSF	10Gy	10Gy+aCSF
			0.9	2.8	1.7	2.96
			1.4	3.9	1.5	4.52
			2	2.6	2.4	3.8
			0.8	1.3	2.7	6.27
			0.6	3.98	2.5	3.75
			0.9	1.98	2.02	4.12
		CD8 T cells KPC tumours	IgG	aCSF	10Gy	10Gy+aCSF
			0.25	0.12	0.27	0.23
			0.3	0.15	0.14	0.1
			0.26	0.16	0.18	0.13
			0.12	0.15	0.08	0.45
			0.18	0.1	0.12	0.41
			0.13	0.14	0.11	0.12
