# Supplementary material for: Radiation combined with macrophage depletion promotes adaptive immunity and potentiates checkpoint blockade
Source: EMBO Mol Med. 2018 Nov 15;10(12):e9342. doi: 10.15252/emmm.201809342 (PMC6284388; doi:10.15252/emmm.201809342)
Supplement: Supplementary file 7 — Source Data for Figure 5 [file EMMM-10-e9342-s006.xlsx]

## Sheet: Sheet1
	N	TAMs in MC38 secondary tumours	IgG	aCSF	10Gy	10Gy+aCSF
			5.69	2.43	6.37	3.4
			5.5	2.2	6.58	4.76
			6.6	2.5	5.54	4.15
			4.8	1.8	5.39	4.97
			4.5	2.6	8.48	4.27
	O	CD8 T cells in MC38 secondary tumours	IgG	aCSF	10Gy	10Gy+aCSF
			0.9	2.8	0.7	2.05
			1	4	0.63	1.02
			1.8	2.6	0.83	2.07
			0.85	2.3	0.65	1.12
			0.75	4	1.14	1.02
